# Supplementary material for: Strong hydrogen bonding in a dense hydrous magnesium silicate discovered by neutron Laue diffraction
Source: IUCrJ. 2020 Apr 2;7(Pt 3):370–4. doi: 10.1107/S2052252520003036 (PMC7201286; doi:10.1107/S2052252520003036)
Supplement: Supplementary file 1 [file m-07-00370-sup1.cif]

data_PHASE-E-08-20190409_publ


_database_code_depnum_ccdc_archive 'CCDC 1990294'
# start Validation Reply Form

_vrf_DIFF002_I
;
PROBLEM: _diffrn_radiation_wavelength is not of type numb.
RESPONSE: The range of wavelengths used was 0.45-3.35 Angstroms.
The data collection procedures are explained in following papers 
Schultz et al., 2014, J. Appl. Crystallogr. 915-921; 
Zikovsky et al., 2011,J. Appl. Crystallogr. 418-423.
;
# end Validation Reply Form 

#------------------------------------------------------------------------------
_pd_block_id
  2019-05-10T20:32|PHASE-E-08-20190409|Narangoo_Purevjav|Overall

_audit_creation_method  "from EXP file using GSAS2CIF"
_audit_creation_date                   2019-05-10T20:32
_audit_author_name                     "Narangoo Purevjav"
_audit_update_record
; 2019-05-10T20:32  Initial CIF as created by GSAS2CIF
;


_publ_contact_author_name 'Narangoo Purevjav'
_publ_contact_author_email
'narangoo@s.okayama-u.ac.jp'
_publ_contact_author_fax '+81-858-43-2184'
_publ_contact_author_phone '+81-858-43-1215'
_publ_contact_author_address

;
Institute for Planetary Materials
Okayama University
827 Yamada Misasa
Tottori 
Japan
;


_publ_section_title 
;
Strong hydrogen bond in dense hydrous magnesium silicate
phase E by neutron Laue diffraction
;


_publ_section_abstract
;
The  structure of dense hydrous magnesium silicate phase E,
D~2.15~Mg~2.28~O~6~Si~1.32~, at 100 K has trigonal (<i>R</i>\=3<i>m</i>)
symmetry.  The compound has a layer structure.
;


loop_
_publ_author_name
_publ_author_address
'Purevjav, Narangoo' # Format is 'Surname, Firstnames'
;
Institute for Planetary Materials
Okayama University
827 Yamada Misasa
Tottori 
Japan
;

'Okuchi, Takuo'
;Institute for Planetary Materials
Okayama University
827 Yamada Misasa
Tottori 
Japan
;

'Hoffmann, Christina'
;
Chemical and Engineering Materials Division
Neutron Sciences Directorate
Oak Ridge National Laboratory
Tennesee, TN 37831, 
USA
;


_publ_contact_letter ?


_publ_requested_journal 'IUCrJ'
_publ_requested_coeditor_name ?
_publ_requested_category ?


_refine_special_details ?
_refine_ls_weighting_scheme       ?
_refine_ls_weighting_details      ?
_refine_ls_hydrogen_treatment     ?
_reflns_threshold_expression      I>3\s(I)
_refine_ls_extinction_method      'Lorentzian-type-I'
_refine_ls_extinction_coef        1.059E-04
_refine_ls_number_constraints     0
_refine_ls_matrix_type            full
_refine_ls_R_factor_gt            0.061
_refine_ls_wR_factor_ref          0.053
_refine_ls_restrained_S_all       ?
_refine_ls_restrained_S_obs       ?


_chemical_name_common             ?
_chemical_formula_sum             'D2.15 Mg2.28 O6 Si1.32'
_chemical_formula_moiety          'D2.15 Mg2.28 O6 Si1.32'
_chemical_formula_weight          192.852
_symmetry_cell_setting                 trigonal
_symmetry_space_group_name_H-M         "R -3 m"
_space_group_name_Hall                  '-R 3 2"'

loop_
_space_group_symop_operation_xyz
  'x, y, z'
   '-x, -y, -z'
   '-y, x-y, z'
   'y, -x+y, -z'
   '-x+y, -x, z'
   'x-y, x, -z'
   'y, x, -z'
   '-y, -x, z'
   'x-y, -y, -z'
   '-x+y, y, z'
   '-x, -x+y, -z'
   'x, x-y, z'
   'x+2/3, y+1/3, z+1/3'
   '-x+2/3, -y+1/3, -z+1/3'
   '-y+2/3, x-y+1/3, z+1/3'
   'y+2/3, -x+y+1/3, -z+1/3'
   '-x+y+2/3, -x+1/3, z+1/3'
   'x-y+2/3, x+1/3, -z+1/3'
   'y+2/3, x+1/3, -z+1/3'
   '-y+2/3, -x+1/3, z+1/3'
   'x-y+2/3, -y+1/3, -z+1/3'
   '-x+y+2/3, y+1/3, z+1/3'
   '-x+2/3, -x+y+1/3, -z+1/3'
   'x+2/3, x-y+1/3, z+1/3'
   'x+1/3, y+2/3, z+2/3'
   '-x+1/3, -y+2/3, -z+2/3'
   '-y+1/3, x-y+2/3, z+2/3'
   'y+1/3, -x+y+2/3, -z+2/3'
   '-x+y+1/3, -x+2/3, z+2/3'
   'x-y+1/3, x+2/3, -z+2/3'
   'y+1/3, x+2/3, -z+2/3'
   '-y+1/3, -x+2/3, z+2/3'
   'x-y+1/3, -y+2/3, -z+2/3'
   '-x+y+1/3, y+2/3, z+2/3'
   '-x+1/3, -x+y+2/3, -z+2/3'
   'x+1/3, x-y+2/3, z+2/3'

_symmetry_space_group_name_Hall        ?
_cell_length_a                         2.9647(4)
_cell_length_b                         2.9647(4)
_cell_length_c                         13.8892(3)
_cell_angle_alpha                      90.0
_cell_angle_beta                       90.0
_cell_angle_gamma                      120.0
_cell_volume                           105.72(3)
_cell_formula_units_Z                  1
_exptl_crystal_density_diffrn          3.025
_diffrn_radiation_type                 neutron

_cell_measurement_temperature           100
_exptl_crystal_description              planar
_exptl_crystal_size_max                 0.65
_exptl_crystal_size_mid                 0.5
_exptl_crystal_size_min                 0.3
_exptl_crystal_colour                   'colorless'
_diffrn_measurement_device_type        'single-crystal diffractometer'
_diffrn_measurement_method             'Laue'
_diffrn_ambient_temperature             100
_diffrn_reflns_limit_h_min           -5
_diffrn_reflns_limit_h_max           5
_diffrn_reflns_limit_k_min           -5
_diffrn_reflns_limit_k_max           5
_diffrn_reflns_limit_l_min           -25
_diffrn_reflns_limit_l_max           27
_refine_ls_shift/su_max                 0.01
_refine_ls_shift/su_mean                0.00
_refine_ls_number_parameters            36
_refine_ls_goodness_of_fit_all          2.02
_refine_ls_number_restraints            0
_computing_structure_refinement         GSAS
_computing_data_collection        'SNS PyDas'
_computing_cell_refinement         Mantidplot
_computing_data_reduction          Mantidplot

_chemical_formula_analytical      ?
_chemical_melting_point           ?
_chemical_compound_source         ?       # for minerals and
                                          # natural products

loop_
   _atom_site_label
   _atom_site_occupancy
   _atom_site_fract_x
   _atom_site_fract_y
   _atom_site_fract_z
   _atom_site_adp_type
   _atom_site_U_iso_or_equiv
   _atom_site_type_symbol
   _atom_site_symmetry_multiplicity
O1 1 0.666667 0.333333 0.083287(42) Uiso 0.019968 O 6
Mg1 0.760646 0.000000 0.000000 0.000000 Uiso 0.016460 Mg 3
Si1 0.219910 0.000000 0.000000 0.130114(177) Uiso 0.010629 Si 6
D1 0.119202 -0.065769(527) 0.065769(527) 0.196507(228) Uiso 0.037200 D 18

loop_ _atom_site_aniso_label
      _atom_site_aniso_U_11
      _atom_site_aniso_U_12
      _atom_site_aniso_U_13
      _atom_site_aniso_U_22
      _atom_site_aniso_U_23
      _atom_site_aniso_U_33
O1 0.01993(20) 0.00997(10) 0 0.01993(20) 0 0.02005(30)
Mg1 0.01704(27) 0.00852(14) 0 0.01704(27) 0 0.0153(4)
Si1 0.0110(6) 0.00551(30) 0 0.0110(6) 0 0.0099(11)

_atom_type_scat_source
'Neutron Data Booklet, ILL Grenoble, France (2003) ISBN 0-9704143-7-4'

loop_
      _geom_bond_atom_site_label_1
      _geom_bond_atom_site_label_2
      _geom_bond_distance
      _geom_bond_site_symmetry_1
      _geom_bond_site_symmetry_2
      _geom_bond_publ_flag
  O1        Mg1            2.0659(4)  .      1_555  N
  O1        Mg1            2.0659(4)  .      1_655  N
  O1        Mg1            2.0659(4)  .      1_665  N
  O1        Si1            1.8319(9)  .      1_555  N
  O1        Si1            1.8319(9)  .      1_655  N
  O1        Si1            1.8319(9)  .      1_665  N
  O1        Si1            1.6658(26)  .   -201_444  N
  O1        D1             0.8167(30)  .   -201_444  N
  O1        D1              0.8169(30)  .   -202_444  N
  O1        D1              0.8169(30)  .   -203_444  N
  Mg1       O1              2.0659(4)  .      1_445  N
  Mg1       O1              2.0659(4)  .      1_455  N
  Mg1       O1              2.0659(4) .      1_555  N
  Mg1       O1              2.0659(4)  .     -1_555  N
  Mg1       O1              2.0659(4)  .     -1_655  N
  Mg1       O1              2.0659(4) .     -1_665  N
  Mg1       Mg1                 2.9667  .      1_445  N
  Mg1       Mg1                 2.9667  .      1_455  N
  Mg1       Mg1                 2.9667  .      1_545  N
  Mg1       Mg1                 2.9667  .      1_565  N
  Mg1       Mg1                 2.9667  .      1_655  N
  Mg1       Mg1                 2.9667  .      1_665  N
  Mg1       Si1             1.8072(25)  .      1_555  N
  Mg1       Si1             1.8072(25)  .     -1_555  N
  Mg1       Si1             3.3016(21)  .    101_444  N
  Mg1       Si1             3.3016(21)  .    101_544  N
  Mg1       Si1             3.3016(21)  .    101_554  N
  Mg1       Si1             3.3016(21)  .   -201_334  N
  Mg1       Si1             3.3016(21)  .   -201_344  N
  Mg1       Si1             3.3016(21)  .   -201_444  N
  Mg1       D1              2.7501(31)  .      1_555  N
  Mg1       D1              2.7501(31)  .      2_555  N
  Mg1       D1              2.7501(31)  .      3_555  N
  Mg1       D1              2.7501(31)  .     -1_555  N
  Mg1       D1              2.7501(31)  .     -2_555  N
  Mg1       D1              2.7501(31)  .     -3_555  N
  Mg1       D1              2.6904(27)  .    101_444  N
  Mg1       D1              2.3456(29)  .    101_544  N
  Mg1       D1              2.6904(27)  .    101_554  N
  Mg1       D1              2.6904(27)  .    102_444  N
  Mg1       D1              2.6904(27)  .    102_544  N
  Mg1       D1              2.3456(29)  .    102_554  N
  Mg1       D1              2.3456(29)  .    103_444  N
  Mg1       D1              2.6904(27)  .    103_544  N
  Mg1       D1              2.6904(27)  .    103_554  N
  Mg1       D1              2.6904(27)  .   -201_334  N
  Mg1       D1              2.3456(29)  .   -201_344  N
  Mg1       D1              2.6904(27)  .   -201_444  N
  Mg1       D1              2.3456(29)  .   -202_334  N
  Mg1       D1              2.6904(27)  .   -202_344  N
  Mg1       D1              2.6904(27)  .   -202_444  N
  Mg1       D1              2.6904(27)  .   -203_334  N
  Mg1       D1              2.6904(27)  .   -203_344  N
  Mg1       D1              2.3456(29)  .   -203_444  N
  Si1       O1               1.8319(9)  .      1_445  N
  Si1       O1               1.8319(9)  .      1_455  N
  Si1       O1               1.8319(9)  .      1_555  N
  Si1       O1              1.6658(26)  .   -201_444  N
  Si1       Mg1             1.8072(25)  .      1_555  N
  Si1       Mg1             3.3016(21)  .    201_445  N
  Si1       Mg1             3.3016(21)  .    201_455  N
  Si1       Mg1             3.3016(21)  .    201_555  N
  Si1       Si1                 2.9667  .      1_445  N
  Si1       Si1                 2.9667  .      1_455  N
  Si1       Si1                 2.9667  .      1_545  N
  Si1       Si1                 2.9667  .      1_565  N
  Si1       Si1                 2.9667  .      1_655  N
  Si1       Si1                 2.9667  .      1_665  N
  Si1       Si1             1.9912(25)  .   -201_334  N
  Si1       Si1             1.9912(25)  .   -201_344  N
  Si1       Si1             1.9912(25)  .   -201_444  N
  Si1       D1              1.9067(17)  .   -201_334  N
  Si1       D1              1.3780(27)  .   -201_344  N
  Si1       D1              1.9067(17)  .   -201_444  N
  Si1       D1              1.3780(27)  .   -202_334  N
  Si1       D1              1.9067(17)  .   -202_344  N
  Si1       D1              1.9067(17)  .   -202_444  N
  Si1       D1              1.9067(17)  .   -203_334  N
  Si1       D1              1.9067(17)  .   -203_344  N
  Si1       D1              1.3780(27)  .   -203_444  N
  D1        O1              0.8167(30)  .   -201_444  N
  D1        Mg1             2.7501(31)  .      1_555  N
  D1        Mg1             2.6904(27)  .    201_445  N
  D1        Mg1             2.3456(29)  .    201_455  N
  D1        Mg1             2.6904(27)  .    201_555  N
  D1        Si1               0.982(4)  .      1_555  N
  D1        Si1             1.9067(17)  .   -201_334  N
  D1        Si1             1.3780(27)  .   -201_344  N
  D1        Si1             1.9067(17)  .   -201_444  N
  D1        D1                1.327(6)  .   -201_344  N
  D1        D1              1.7766(32)  .   -202_334  N
  D1        D1              1.7766(32)  .   -202_344  N
  D1        D1              1.7766(32)  .   -203_344  N
  D1        D1              1.7766(32)  .   -203_444  N

loop_
      _geom_angle_atom_site_label_1
      _geom_angle_atom_site_label_2
      _geom_angle_atom_site_label_3
      _geom_angle
      _geom_angle_site_symmetry_1
      _geom_angle_site_symmetry_2
      _geom_angle_site_symmetry_3
      _geom_angle_publ_flag
  Mg1       O1        Mg1             91.706(19)      1_555  .      1_655  N
  Mg1       O1        Mg1             91.706(19)     1_555  .      1_665  N
  Mg1       O1        Si1               54.82(7)      1_555  .      1_555  N
  Mg1       O1        Si1            125.882(33)      1_555  .      1_655  N
  Mg1       O1        Si1            125.868(33)      1_555  .      1_665  N
  Mg1       O1        Si1            124.030(13)      1_555  .   -201_444  N
  Mg1       O1        D1               132.92(4)      1_555  .   -201_444  N
  Mg1       O1        D1               132.91(4)      1_555  .   -202_444  N
  Mg1       O1        D1               99.59(19)      1_555  .   -203_444  N
  Mg1       O1        Mg1            91.706(19)      1_655  .      1_665  N
  Mg1       O1        Si1            125.881(33)      1_655  .      1_555  N
  Mg1       O1        Si1               54.83(7)      1_655  .      1_655  N
  Mg1       O1        Si1            125.881(33)      1_655  .      1_665  N
  Mg1       O1        Si1            124.042(13)      1_655  .   -201_444  N
  Mg1       O1        D1               99.61(19)      1_655  .   -201_444  N
  Mg1       O1        D1               132.93(4)      1_655  .   -202_444  N
  Mg1       O1        D1               132.93(4)      1_655  .   -203_444  N
  Mg1       O1        Si1            125.868(33)      1_665  .      1_555  N
  Mg1       O1        Si1            125.882(33)      1_665  .      1_655  N
  Mg1       O1        Si1               54.82(7)      1_665  .      1_665  N
  Mg1       O1        Si1            124.030(13)      1_665  .   -201_444  N
  Mg1       O1        D1               132.92(4)      1_665  .   -201_444  N
  Mg1       O1        D1               99.59(19)      1_665  .   -202_444  N
  Mg1       O1        D1               132.91(4)      1_665  .   -203_444  N
  Si1       O1        Si1              108.12(7)      1_555  .      1_655  N
  Si1       O1        Si1              108.11(7)      1_555  .      1_665  N
  Si1       O1        Si1               69.21(7)      1_555  .   -201_444  N
  Si1       O1        D1               82.54(12)      1_555  .   -201_444  N
  Si1       O1        D1               82.54(12)      1_555  .   -202_444  N
  Si1       O1        D1               44.76(20)      1_555  .   -203_444  N
  Si1       O1        Si1              108.12(7)      1_655  .      1_665  N
  Si1       O1        Si1               69.21(7)      1_655  .   -201_444  N
  Si1       O1        D1               44.78(20)      1_655  .   -201_444  N
  Si1       O1        D1               82.55(12)      1_655  .   -202_444  N
  Si1       O1        D1               82.55(12)      1_655  .   -203_444  N
  Si1       O1        Si1               69.21(7)      1_665  .   -201_444  N
  Si1       O1        D1               82.54(12)      1_665  .   -201_444  N
  Si1       O1        D1               44.76(20)      1_665  .   -202_444  N
  Si1       O1        D1               82.54(12)      1_665  .   -203_444  N
  Si1       O1        D1               24.43(19)   -201_444  .   -201_444  N
  Si1       O1        D1               24.44(19)   -201_444  .   -202_444  N
  Si1       O1        D1               24.44(19)   -201_444  .   -203_444  N
  D1        O1        D1               41.99(32)   -201_444  .   -202_444  N
  D1        O1        D1               41.99(32)   -201_444  .   -203_444  N
  D1        O1        D1               41.99(32)   -202_444  .   -203_444  N
  O1        Mg1       O1              91.70619)      1_445  .      1_555  N
  O1        Mg1       O1              88.277(19)      1_445  .     -1_555  N
  O1        Mg1       O1              88.271(19)      1_445  .     -1_655  N
  O1        Mg1       O1                   180.0      1_445  .     -1_665  N
  O1        Mg1       Mg1             44.147(10)      1_445  .      1_445  N
  O1        Mg1       Mg1                90.0041      1_445  .      1_455  N
  O1        Mg1       Mg1             44.147(10)      1_445  .      1_545  N
  O1        Mg1       Mg1             135.853(10)      1_445  .      1_565  N
  O1        Mg1       Mg1                89.9959      1_445  .      1_655  N
  O1        Mg1       Mg1             135.853(10)      1_445  .      1_665  N
  O1        Mg1       Si1             55.951(14)      1_445  .      1_555  N
  O1        Mg1       Si1            124.033(13)      1_445  .     -1_555  N
  O1        Mg1       D1               102.15(6)      1_445  .    101_544  N
  O1        Mg1       D1               159.92(7)      1_445  .    102_554  N
  O1        Mg1       D1               102.16(6)      1_445  .    103_444  N
  O1        Mg1       D1                77.85(6)      1_445  .   -201_344  N
  O1        Mg1       D1                20.08(7)      1_445  .   -202_334  N
  O1        Mg1       O1              91.706(19)      1_455  .      1_555  N
  O1        Mg1       O1              88.271(19)      1_455  .     -1_555  N
  O1        Mg1       O1                   180.0      1_455  .     -1_655  N
  O1        Mg1       O1              88.271(19)      1_455  .     -1_665  N
  O1        Mg1       Mg1                   90.0      1_455  .      1_445  N
  O1        Mg1       Mg1             44.147(10)      1_455  .      1_455  N
  O1        Mg1       Mg1             135.853(10)       1_455  .      1_545  N
  O1        Mg1       Mg1             44.147(10)     1_455  .      1_565  N
  O1        Mg1       Mg1             135.853(10)      1_455  .      1_655  N
  O1        Mg1       Mg1                   90.0      1_455  .      1_665  N
  O1        Mg1       Si1             55.951(14)      1_455  .      1_555  N
  O1        Mg1       Si1            124.037(13)      1_455  .     -1_555  N
  O1        Mg1       D1               159.92(7)      1_455  .    101_544  N
  O1        Mg1       D1               102.16(6)      1_455  .    102_554  N
  O1        Mg1       D1               102.16(6)      1_455  .    103_444  N
  O1        Mg1       D1                20.08(7)      1_455  .   -201_344  N
  O1        Mg1       D1                77.84(6)      1_455  .   -202_334  N
  O1        Mg1       O1                   180.0      1_555  .     -1_555  N
  O1        Mg1       O1              88.271(19)      1_555  .     -1_655  N
  O1        Mg1       O1              88.277(19)      1_555  .     -1_665  N
  O1        Mg1       Mg1            135.853(10)      1_555  .      1_445  N
  O1        Mg1       Mg1            135.853(10)       1_555  .      1_455  N
  O1        Mg1       Mg1                89.9959      1_555  .      1_545  N
  O1        Mg1       Mg1                90.0041      1_555  .      1_565  N
  O1        Mg1       Mg1             44.147(10)      1_555  .      1_655  N
  O1        Mg1       Mg1             44.147(10)      1_555  .      1_665  N
  O1        Mg1       Si1             55.951(14)      1_555  .      1_555  N
  O1        Mg1       Si1            124.033(13)      1_555  .     -1_555  N
  O1        Mg1       D1               102.15(6)      1_555  .    101_544  N
  O1        Mg1       D1               102.16(6)      1_555  .    102_554  N
  O1        Mg1       D1               159.92(7)      1_555  .    103_444  N
  O1        Mg1       D1                77.85(6)      1_555  .   -201_344  N
  O1        Mg1       D1                77.84(6)      1_555  .   -202_334  N
  O1        Mg1       O1              91.706(19)     -1_555  .     -1_655  N
  O1        Mg1       O1              91.706(19)      -1_555  .     -1_665  N
  O1        Mg1       Mg1             44.147(10)     -1_555  .      1_445  N
  O1        Mg1       Mg1             44.147(10)     -1_555  .      1_455  N
  O1        Mg1       Mg1                90.0041     -1_555  .      1_545  N
  O1        Mg1       Mg1                89.9959     -1_555  .      1_565  N
  O1        Mg1       Mg1             135.867(9)     -1_555  .      1_655  N
  O1        Mg1       Mg1             135.861(9)     -1_555  .      1_665  N
  O1        Mg1       Si1            124.033(13)     -1_555  .      1_555  N
  O1        Mg1       Si1             55.951(14)     -1_555  .     -1_555  N
  O1        Mg1       D1                77.85(6)     -1_555  .    101_544  N
  O1        Mg1       D1                77.84(6)     -1_555  .    102_554  N
  O1        Mg1       D1                20.08(7)     -1_555  .    103_444  N
  O1        Mg1       D1               102.15(6)     -1_555  .   -201_344  N
  O1        Mg1       D1               102.16(6)     -1_555  .   -202_334  N
  O1        Mg1       O1               91.706(19)     -1_655  .     -1_665  N
  O1        Mg1       Mg1                   90.0     -1_655  .      1_445  N
  O1        Mg1       Mg1             135.861(9)     -1_655  .      1_455  N
  O1        Mg1       Mg1              44.147(10)     -1_655  .      1_545  N
  O1        Mg1       Mg1             135.861(9)     -1_655  .      1_565  N
  O1        Mg1       Mg1              44.147(10)     -1_655  .      1_655  N
  O1        Mg1       Mg1                   90.0     -1_655  .      1_665  N
  O1        Mg1       Si1            124.037(13)     -1_655  .      1_555  N
  O1        Mg1       Si1            55.951(14)     -1_655  .     -1_555  N
  O1        Mg1       D1                20.08(7)     -1_655  .    101_544  N
  O1        Mg1       D1                77.84(6)     -1_655  .    102_554  N
  O1        Mg1       D1                77.84(6)     -1_655  .    103_444  N
  O1        Mg1       D1               159.92(7)     -1_655  .   -201_344  N
  O1        Mg1       D1               102.16(6)     -1_655  .   -202_334  N
  O1        Mg1       Mg1             135.861(9)     -1_665  .      1_445  N
  O1        Mg1       Mg1                89.9959     -1_665  .      1_455  N
  O1        Mg1       Mg1             135.867(9)     -1_665  .      1_545  N
  O1        Mg1       Mg1             44.147(10)     -1_665  .      1_565  N
  O1        Mg1       Mg1                90.0041     -1_665  .      1_655  N
  O1        Mg1       Mg1             44.147(10)     -1_665  .      1_665  N
  O1        Mg1       Si1            124.033(13)     -1_665  .      1_555  N
  O1        Mg1       Si1             55.951(14)     -1_665  .     -1_555  N
  O1        Mg1       D1                77.85(6)     -1_665  .    101_544  N
  O1        Mg1       D1                20.08(7)     -1_665  .    102_554  N
  O1        Mg1       D1                77.84(6)     -1_665  .    103_444  N
  O1        Mg1       D1               102.15(6)     -1_665  .   -201_344  N
  O1        Mg1       D1               159.92(7)     -1_665  .   -202_334  N
  Mg1       Mg1       Mg1                   60.0      1_445  .      1_455  N
  Mg1       Mg1       Mg1                   60.0      1_445  .      1_545  N
  Mg1       Mg1       Mg1                  120.0      1_445  .      1_565  N
  Mg1       Mg1       Mg1                  120.0      1_445  .      1_655  N
  Mg1       Mg1       Mg1                  180.0      1_445  .      1_665  N
  Mg1       Mg1       Si1                   90.0      1_445  .      1_555  N
  Mg1       Mg1       Si1                   90.0      1_445  .     -1_555  N
  Mg1       Mg1       D1                    90.0      1_445  .    101_544  N
  Mg1       Mg1       D1               120.51(6)      1_445  .    102_554  N
  Mg1       Mg1       D1                59.49(6)      1_445  .    103_444  N
  Mg1       Mg1       D1                    90.0      1_445  .   -201_344  N
  Mg1       Mg1       D1                59.49(6)      1_445  .   -202_334  N
  Mg1       Mg1       Mg1                  120.0      1_455  .      1_545  N
  Mg1       Mg1       Mg1                   60.0      1_455  .      1_565  N
  Mg1       Mg1       Mg1                  180.0      1_455  .      1_655  N
  Mg1       Mg1       Mg1                  120.0      1_455  .      1_665  N
  Mg1       Mg1       Si1                   90.0      1_455  .      1_555  N
  Mg1       Mg1       Si1                   90.0      1_455  .     -1_555  N
  Mg1       Mg1       D1               120.51(6)      1_455  .    101_544  N
  Mg1       Mg1       D1                    90.0      1_455  .    102_554  N
  Mg1       Mg1       D1                59.49(6)      1_455  .    103_444  N
  Mg1       Mg1       D1                59.49(6)      1_455  .   -201_344  N
  Mg1       Mg1       D1                    90.0      1_455  .   -202_334  N
  Mg1       Mg1       Mg1                  180.0      1_545  .      1_565  N
  Mg1       Mg1       Mg1                   60.0      1_545  .      1_655  N
  Mg1       Mg1       Mg1                  120.0      1_545  .      1_665  N
  Mg1       Mg1       Si1                   90.0      1_545  .      1_555  N
  Mg1       Mg1       Si1                   90.0      1_545  .     -1_555  N
  Mg1       Mg1       D1                59.49(6)      1_545  .    101_544  N
  Mg1       Mg1       D1               120.51(6)      1_545  .    102_554  N
  Mg1       Mg1       D1                    90.0      1_545  .    103_444  N
  Mg1       Mg1       D1               120.51(6)      1_545  .   -201_344  N
  Mg1       Mg1       D1                59.49(6)      1_545  .   -202_334  N
  Mg1       Mg1       Mg1                  120.0      1_565  .      1_655  N
  Mg1       Mg1       Mg1                   60.0      1_565  .      1_665  N
  Mg1       Mg1       Si1                   90.0      1_565  .      1_555  N
  Mg1       Mg1       Si1                   90.0      1_565  .     -1_555  N
  Mg1       Mg1       D1               120.51(6)      1_565  .    101_544  N
  Mg1       Mg1       D1                59.49(6)      1_565  .    102_554  N
  Mg1       Mg1       D1                    90.0      1_565  .    103_444  N
  Mg1       Mg1       D1                59.49(6)      1_565  .   -201_344  N
  Mg1       Mg1       D1               120.51(6)      1_565  .   -202_334  N
  Mg1       Mg1       Mg1                   60.0      1_655  .      1_665  N
  Mg1       Mg1       Si1                   90.0      1_655  .      1_555  N
  Mg1       Mg1       Si1                   90.0      1_655  .     -1_555  N
  Mg1       Mg1       D1                59.49(6)      1_655  .    101_544  N
  Mg1       Mg1       D1                    90.0      1_655  .    102_554  N
  Mg1       Mg1       D1               120.51(6)      1_655  .    103_444  N
  Mg1       Mg1       D1               120.51(6)      1_655  .   -201_344  N
  Mg1       Mg1       D1                    90.0      1_655  .   -202_334  N
  Mg1       Mg1       Si1                   90.0      1_665  .      1_555  N
  Mg1       Mg1       Si1                   90.0      1_665  .     -1_555  N
  Mg1       Mg1       D1                    90.0      1_665  .    101_544  N
  Mg1       Mg1       D1                59.49(6)      1_665  .    102_554  N
  Mg1       Mg1       D1               120.51(6)      1_665  .    103_444  N
  Mg1       Mg1       D1                    90.0      1_665  .   -201_344  N
  Mg1       Mg1       D1               120.51(6)      1_665  .   -202_334  N
  Si1       Mg1       Si1                  180.0      1_555  .     -1_555  N
  Si1       Mg1       D1               144.12(7)      1_555  .    101_544  N
  Si1       Mg1       D1               144.12(7)      1_555  .    102_554  N
  Si1       Mg1       D1               144.12(7)      1_555  .    103_444  N
  Si1       Mg1       D1                35.88(7)      1_555  .   -201_344  N
  Si1       Mg1       D1                35.88(7)      1_555  .   -202_334  N
  Si1       Mg1       D1                35.88(7)     -1_555  .    101_544  N
  Si1       Mg1       D1                35.88(7)     -1_555  .    102_554  N
  Si1       Mg1       D1                35.88(7)     -1_555  .    103_444  N
  Si1       Mg1       D1               144.12(7)     -1_555  .   -201_344  N
  Si1       Mg1       D1               144.12(7)     -1_555  .   -202_334  N
  D1        Mg1       D1               61.01(12)    101_544  .    102_554  N
  D1        Mg1       D1               61.01(12)    101_544  .    103_444  N
  D1        Mg1       D1                   180.0    101_544  .   -201_344  N
  D1        Mg1       D1              118.99(12)    101_544  .   -202_334  N
  D1        Mg1       D1               61.01(12)    102_554  .    103_444  N
  D1        Mg1       D1              118.99(12)    102_554  .   -201_344  N
  D1        Mg1       D1                   180.0    102_554  .   -202_334  N
  D1        Mg1       D1              118.99(12)    103_444  .   -201_344  N
  D1        Mg1       D1              118.99(12)    103_444  .   -202_334  N
  D1        Mg1       D1               61.01(12)   -201_344  .   -202_334  N
  O1        Si1       O1               108.12(7)      1_445  .      1_455  N
  O1        Si1       O1               108.11(7)      1_445  .      1_555  N
  O1        Si1       O1               110.79(7)      1_445  .   -201_444  N
  O1        Si1       Mg1               69.21(7)      1_445  .      1_555  N
  O1        Si1       Si1               51.45(6)      1_445  .   -201_334  N
  O1        Si1       Si1            125.674(19)      1_445  .   -201_344  N
  O1        Si1       Si1            125.665(19)      1_445  .   -201_444  N
  O1        Si1       D1                25.13(9)      1_445  .   -201_334  N
  O1        Si1       D1               110.75(8)      1_445  .   -201_444  N
  O1        Si1       D1               24.67(13)      1_445  .   -202_334  N
  O1        Si1       D1               127.09(8)      1_445  .   -202_344  N
  O1        Si1       D1               127.08(8)      1_445  .   -202_444  N
  O1        Si1       D1                25.14(9)      1_445  .   -203_334  N
  O1        Si1       D1               110.76(8)      1_445  .   -203_344  N
  O1        Si1       O1               108.12(7)      1_455  .      1_555  N
  O1        Si1       O1               110.79(7)      1_455  .   -201_444  N
  O1        Si1       Mg1               69.21(7)      1_455  .      1_555  N
  O1        Si1       Si1            125.671(19)      1_455  .   -201_334  N
  O1        Si1       Si1               51.45(6)      1_455  .   -201_344  N
  O1        Si1       Si1            125.671(19)      1_455  .   -201_444  N
  O1        Si1       D1               127.08(8)      1_455  .   -201_334  N
  O1        Si1       D1               24.67(13)      1_455  .   -201_344  N
  O1        Si1       D1               127.08(8)      1_455  .   -201_444  N
  O1        Si1       D1               119.37(7)      1_455  .   -202_334  N
  O1        Si1       D1                25.14(9)      1_455  .   -202_344  N
  O1        Si1       D1               110.76(8)      1_455  .   -202_444  N
  O1        Si1       D1               110.76(8)      1_455  .   -203_334  N
  O1        Si1       D1                25.14(9)      1_455  .   -203_344  N
  O1        Si1       O1               110.79(7)      1_555  .   -201_444  N
  O1        Si1       Mg1               69.21(7)      1_555  .      1_555  N
  O1        Si1       Si1            125.665(19)      1_555  .   -201_334  N
  O1        Si1       Si1            125.674(19)      1_555  .   -201_344  N
  O1        Si1       Si1               51.45(6)      1_555  .   -201_444  N
  O1        Si1       D1               110.75(8)      1_555  .   -201_334  N
  O1        Si1       D1                25.13(9)      1_555  .   -201_444  N
  O1        Si1       D1               119.36(7)      1_555  .   -202_334  N
  O1        Si1       D1               110.76(8)      1_555  .   -202_344  N
  O1        Si1       D1                25.14(9)      1_555  .   -202_444  N
  O1        Si1       D1               127.08(8)      1_555  .   -203_334  N
  O1        Si1       D1               127.09(8)      1_555  .   -203_344  N
  O1        Si1       D1               24.67(13)      1_555  .   -203_444  N
  O1        Si1       Mg1                  180.0   -201_444  .      1_555  N
  O1        Si1       Si1              59.34(12)   -201_444  .   -201_334  N
  O1        Si1       Si1              59.33(12)   -201_444  .   -201_344  N
  O1        Si1       Si1              59.34(12)   -201_444  .   -201_444  N
  O1        Si1       D1               20.12(18)   -201_444  .      1_555  N
  O1        Si1       D1               20.13(18)   -201_444  .      2_555  N
  O1        Si1       D1               20.13(18)   -201_444  .      3_555  N
  O1        Si1       D1               87.20(12)   -201_444  .   -201_334  N
  O1        Si1       D1               86.11(16)   -201_444  .   -201_344  N
  O1        Si1       D1               87.20(12)   -201_444  .   -201_444  N
  O1        Si1       D1               86.12(16)   -201_444  .   -202_334  N
  O1        Si1       D1               87.19(12)   -201_444  .   -202_344  N
  O1        Si1       D1               87.20(12)   -201_444  .   -202_444  N
  O1        Si1       D1               87.20(12)   -201_444  .   -203_334  N
  O1        Si1       D1               87.19(12)   -201_444  .   -203_344  N
  O1        Si1       D1               86.12(16)   -201_444  .   -203_444  N
  Mg1       Si1       Si1             120.66(12)      1_555  .   -201_334  N
  Mg1       Si1       Si1             120.66(12)      1_555  .   -201_344  N
  Mg1       Si1       Si1             120.66(12)      1_555  .   -201_444  N
  Mg1       Si1       D1               92.80(12)      1_555  .   -201_334  N
  Mg1       Si1       D1               93.88(16)      1_555  .   -201_344  N
  Mg1       Si1       D1               92.80(12)      1_555  .   -201_444  N
  Mg1       Si1       D1               93.88(16)      1_555  .   -202_334  N
  Mg1       Si1       D1               92.80(12)      1_555  .   -202_344  N
  Mg1       Si1       D1               92.80(12)      1_555  .   -202_444  N
  Mg1       Si1       D1               92.80(12)      1_555  .   -203_334  N
  Mg1       Si1       D1               92.80(12)      1_555  .   -203_344  N
  Mg1       Si1       D1               93.88(16)      1_555  .   -203_444  N
  Si1       Si1       Si1              96.31(16)   -201_334  .   -201_344  N
  Si1       Si1       Si1              96.31(16)   -201_334  .   -201_444  N
  Si1       Si1       D1               70.68(19)   -201_334  .      1_555  N
  Si1       Si1       D1               39.21(17)   -201_334  .      2_555  N
  Si1       Si1       D1               70.68(19)   -201_334  .      3_555  N
  Si1       Si1       D1               29.08(10)   -201_334  .   -201_334  N
  Si1       Si1       D1              113.24(12)   -201_334  .   -201_344  N
  Si1       Si1       D1              106.57(10)   -201_334  .   -201_444  N
  Si1       Si1       D1               26.78(14)   -201_334  .   -202_334  N
  Si1       Si1       D1              120.92(12)   -201_334  .   -202_344  N
  Si1       Si1       D1              120.92(12)   -201_334  .   -202_444  N
  Si1       Si1       D1               29.08(10)   -201_334  .   -203_334  N
  Si1       Si1       D1              106.57(10)   -201_334  .   -203_344  N
  Si1       Si1       D1              113.24(12)   -201_334  .   -203_444  N
  Si1       Si1       Si1              96.31(16)   -201_344  .   -201_444  N
  Si1       Si1       D1               39.21(17)   -201_344  .      1_555  N
  Si1       Si1       D1               70.68(19)   -201_344  .      2_555  N
  Si1       Si1       D1               70.68(19)   -201_344  .      3_555  N
  Si1       Si1       D1              120.92(12)   -201_344  .   -201_334  N
  Si1       Si1       D1               26.78(14)   -201_344  .   -201_344  N
  Si1       Si1       D1              120.92(12)   -201_344  .   -201_444  N
  Si1       Si1       D1              113.24(12)   -201_344  .   -202_334  N
  Si1       Si1       D1               29.08(10)   -201_344  .   -202_344  N
  Si1       Si1       D1              106.57(10)   -201_344  .   -202_444  N
  Si1       Si1       D1              106.57(10)   -201_344  .   -203_334  N
  Si1       Si1       D1               29.08(10)   -201_344  .   -203_344  N
  Si1       Si1       D1              113.24(12)   -201_344  .   -203_444  N
  Si1       Si1       D1               70.68(19)   -201_444  .      1_555  N
  Si1       Si1       D1               70.68(19)   -201_444  .      2_555  N
  Si1       Si1       D1               39.21(17)   -201_444  .      3_555  N
  Si1       Si1       D1              106.57(10)   -201_444  .   -201_334  N
  Si1       Si1       D1              113.24(12)   -201_444  .   -201_344  N
  Si1       Si1       D1               29.08(10)   -201_444  .   -201_444  N
  Si1       Si1       D1              113.24(12)   -201_444  .   -202_334  N
  Si1       Si1       D1              106.57(10)   -201_444  .   -202_344  N
  Si1       Si1       D1               29.08(10)   -201_444  .   -202_444  N
  Si1       Si1       D1              120.92(12)   -201_444  .   -203_334  N
  Si1       Si1       D1              120.92(12)   -201_444  .   -203_344  N
  Si1       Si1       D1               26.78(14)   -201_444  .   -203_444  N
  D1        Si1       D1               34.68(31)      1_555  .      3_555  N
  D1        Si1       D1               99.77(16)      1_555  .   -201_334  N
  D1        Si1       D1               65.99(26)      1_555  .   -201_344  N
  D1        Si1       D1               99.77(16)      1_555  .   -201_444  N
  D1        Si1       D1               96.21(17)      1_555  .   -202_334  N
  D1        Si1       D1               67.32(22)      1_555  .   -202_344  N
  D1        Si1       D1               94.48(11)      1_555  .   -202_444  N
  D1        Si1       D1               94.48(11)      1_555  .   -203_334  N
  D1        Si1       D1               67.32(22)      1_555  .   -203_344  N
  D1        Si1       D1               96.21(17)      1_555  .   -203_444  N
  D1        Si1       D1               67.32(22)      2_555  .   -201_334  N
  D1        Si1       D1               96.21(17)      2_555  .   -201_344  N
  D1        Si1       D1               94.48(11)      2_555  .   -201_444  N
  D1        Si1       D1               65.99(26)      2_555  .   -202_334  N
  D1        Si1       D1               99.77(16)      2_555  .   -202_344  N
  D1        Si1       D1               99.77(16)      2_555  .   -202_444  N
  D1        Si1       D1               67.32(22)      2_555  .   -203_334  N
  D1        Si1       D1               94.48(11)      2_555  .   -203_344  N
  D1        Si1       D1               96.21(17)      2_555  .   -203_444  N
  D1        Si1       D1               94.48(11)      3_555  .   -201_334  N
  D1        Si1       D1               96.21(17)      3_555  .   -201_344  N
  D1        Si1       D1               67.32(22)      3_555  .   -201_444  N
  D1        Si1       D1               96.21(17)      3_555  .   -202_334  N
  D1        Si1       D1               94.48(11)      3_555  .   -202_344  N
  D1        Si1       D1               67.32(22)      3_555  .   -202_444  N
  D1        Si1       D1               99.77(16)      3_555  .   -203_334  N
  D1        Si1       D1               99.77(16)      3_555  .   -203_344  N
  D1        Si1       D1               65.99(26)      3_555  .   -203_444  N
  D1        Si1       D1               128.44(7)   -201_334  .   -201_344  N
  D1        Si1       D1              102.15(13)   -201_334  .   -201_444  N
  D1        Si1       D1                 8.89(6)   -201_334  .   -202_334  N
  D1        Si1       D1              137.33(13)   -201_334  .   -202_344  N
  D1        Si1       D1             119.763(20)   -201_334  .   -202_444  N
  D1        Si1       D1               17.66(13)   -201_334  .   -203_334  N
  D1        Si1       D1             119.763(20)   -201_334  .   -203_344  N
  D1        Si1       D1               110.88(7)   -201_334  .   -203_444  N
  D1        Si1       D1               128.44(7)   -201_344  .   -201_444  N
  D1        Si1       D1               119.55(4)   -201_344  .   -202_334  N
  D1        Si1       D1                 8.89(6)   -201_344  .   -202_344  N
  D1        Si1       D1               110.88(7)   -201_344  .   -202_444  N
  D1        Si1       D1               110.88(7)   -201_344  .   -203_334  N
  D1        Si1       D1                 8.89(6)   -201_344  .   -203_344  N
  D1        Si1       D1               119.55(4)   -201_344  .   -203_444  N
  D1        Si1       D1               110.88(7)   -201_444  .   -202_334  N
  D1        Si1       D1             119.763(20)   -201_444  .   -202_344  N
  D1        Si1       D1               17.66(13)   -201_444  .   -202_444  N
  D1        Si1       D1             119.763(20)   -201_444  .   -203_334  N
  D1        Si1       D1              137.33(13)   -201_444  .   -203_344  N
  D1        Si1       D1                 8.89(6)   -201_444  .   -203_444  N
  D1        Si1       D1               128.44(7)   -202_334  .   -202_344  N
  D1        Si1       D1               128.44(7)   -202_334  .   -202_444  N
  D1        Si1       D1                 8.89(6)   -202_334  .   -203_334  N
  D1        Si1       D1               110.88(7)   -202_334  .   -203_344  N
  D1        Si1       D1               119.55(4)   -202_334  .   -203_444  N
  D1        Si1       D1              102.15(13)   -202_344  .   -202_444  N
  D1        Si1       D1             119.763(20)   -202_344  .   -203_334  N
  D1        Si1       D1               17.66(13)   -202_344  .   -203_344  N
  D1        Si1       D1               110.88(7)   -202_344  .   -203_444  N
  D1        Si1       D1              137.33(13)   -202_444  .   -203_334  N
  D1        Si1       D1             119.763(20)   -202_444  .   -203_344  N
  D1        Si1       D1                 8.89(6)   -202_444  .   -203_444  N
  D1        Si1       D1              102.15(13)   -203_334  .   -203_344  N
  D1        Si1       D1               128.44(7)   -203_334  .   -203_444  N
  D1        Si1       D1               128.44(7)   -203_344  .   -203_444  N
  O1        D1        Mg1              60.31(17)   -201_444  .    201_455  N
  O1        D1        Si1             135.44(33)   -201_444  .      1_555  N
  O1        D1        Si1              72.33(14)   -201_444  .   -201_334  N
  O1        D1        Si1             110.55(28)   -201_444  .   -201_344  N
  O1        D1        Si1              72.33(14)   -201_444  .   -201_444  N
  O1        D1        D1               69.01(16)   -201_444  .      2_555  N
  O1        D1        D1               69.01(16)   -201_444  .      3_555  N
  O1        D1        D1                153.1(4)   -201_444  .   -201_344  N
  Mg1       D1        Si1             164.24(25)    201_455  .      1_555  N
  Mg1       D1        Si1             109.12(12)    201_455  .   -201_334  N
  Mg1       D1        Si1              50.24(14)    201_455  .   -201_344  N
  Mg1       D1        Si1             109.12(12)    201_455  .   -201_444  N
  Mg1       D1        D1               120.51(6)    201_455  .      2_555  N
  Mg1       D1        D1               120.51(6)    201_455  .      3_555  N
  Mg1       D1        D1               92.75(25)    201_455  .   -201_344  N
  Si1       D1        Si1              80.23(16)      1_555  .   -201_334  N
  Si1       D1        Si1             114.01(26)      1_555  .   -201_344  N
  Si1       D1        Si1              80.23(16)      1_555  .   -201_444  N
  Si1       D1        D1               72.66(15)      1_555  .      3_555  N
  Si1       D1        D1               71.49(28)      1_555  .   -201_344  N
  Si1       D1        Si1              128.44(7)   -201_334  .   -201_344  N
  Si1       D1        Si1             102.15(13)   -201_334  .   -201_444  N
  Si1       D1        D1                21.34(6)   -201_334  .      2_555  N
  Si1       D1        D1                81.17(6)   -201_334  .      3_555  N
  Si1       D1        D1              121.32(16)   -201_334  .   -201_344  N
  Si1       D1        Si1              128.44(7)   -201_344  .   -201_444  N
  Si1       D1        D1             149.773(19)   -201_344  .      2_555  N
  Si1       D1        D1             149.773(19)   -201_344  .      3_555  N
  Si1       D1        D1               42.52(19)   -201_344  .   -201_344  N
  Si1       D1        D1                81.17(6)   -201_444  .      2_555  N
  Si1       D1        D1                21.34(6)   -201_444  .      3_555  N
  Si1       D1        D1              121.32(16)   -201_444  .   -201_344  N
  D1        D1        D1              132.57(18)      2_555  .   -201_344  N
  D1        D1        D1              132.57(18)      3_555  .   -201_344  N
